# Supplementary material for: Association between the Preoperative Dietary Antioxidant Index and Postoperative Quality of Life in Patients with Esophageal Squamous Cell Carcinoma: A Prospective Study Based on the TTD Model
Source: Nutrients. 2023 Jun 21;15(13):2828. doi: 10.3390/nu15132828 (PMC10343810; doi:10.3390/nu15132828)
Supplement: Supplementary file 1 [file nutrients-15-02828-s001.zip]

Archive with 1 entries (1 files):
- nutrients-2425089-supplementary.pdf
